# Supplementary material for: Fostering Formal Commutativity Knowledge with Approximate Arithmetic
Source: PLoS One. 2015 Nov 11;10(11):e0142551. doi: 10.1371/journal.pone.0142551 (PMC4652602; doi:10.1371/journal.pone.0142551)
Supplement: S1 Dataset — (XLSX) [file pone.0142551.s002.xlsx]

## Sheet: minimal data set
				computation task					approximation task						judgment task
			1=approximation 2=control 3=computation	commutative subset (subset 1)		noncommutative subset (subset 2)		= (solved problems in commutative subset) - (solved problems in noncommutative subset)
subject no.	participated in experiment	grade	condition	number of solved problems	number of correctly solved problems	number of solved problems	number of correctly solved problems	difference	number of solved estimation problems	number of correctly solved estimation problems	number of solved commutative estimation problems	number of commutative estimation problems that were answered correctly	number of solved noncommutative estimation problems	number of noncommutative estimation problems that were answered correctly	number of hits	number of false alarms	percentage hits	percentage false alarms	z-hits	z-false alarms	d´	c
1	1	1	3	12	4	13	10	-1	9	7	5	4	4	3
2	1	1	3	4	4	8	7	-4	11	9	7	6	4	3
3	1	1	3	13	13	8	7	5	10	8	6	6	4	2
4	1	1	3	5	3	4	2	1	9	7	5	4	4	3
5	1	1	3	5	3	4	2	1	7	7	5	5	3	3
6	1	1	3	4	3	4	1	0	4	3	2	1	2	2
7	1	1	3	10	8	10	7	0	9	6	5	3	4	3
8	1	1	3	5	4	6	2	-1	7	4	4	3	3	1
9	1	1	3	8	3	10	7	-2	10	9	6	5	4	4
10	1	1	3	9	9	8	8	1	10	6	6	4	4	2
11	1	1	3	20	19	20	17	0	11	11	7	7	4	4
12	1	1	3	10	8	10	9	0	8	8	5	5	4	4
13	1	1	3	5	5	5	5	0	9	8	6	6	3	2
14	1	1	3	17	13	8	7	9	11	9	7	5	4	4
15	1	1	3	5	2	10	4	-5	11	7	7	4	4	3
16	1	1	3	4	3	8	5	-4	10	2	6	1	4	1
17	1	1	3	11	7	10	7	1	11	5	7	4	4	1
18	1	1	3	10	8	12	12	-2	9	9	6	6	3	3
19	1	1	3	5	4	12	11	-7	4	0	2	0	2	0
20	1	1	3	11	11	12	11	-1	10	10	6	6	4	4
21	1	1	3	6	5	7	5	-1	7	4	4	2	3	2
22	1	1	3	17	17	22	21	-5	11	9	7	6	4	3
23	1	1	3	5	4	4	3	1	6	3	3	3	3	0
24	1	1	3	8	5	6	4	2	11	4	7	0	4	4
25	1	1	3	7	7	18	18	-11	11	5	7	4	4	1
26	1	1	3	4	4	9	8	-5	9	8	5	4	4	4
27	1	1	3	16	6	11	7	5	10	9	6	5	4	4
28	1	1	3	18	16	13	10	5	10	9	6	6	4	3
29	1	1	1	22	22	15	15	7	11	11	7	7	4	4
30	1	1	1	4	4	3	3	1	4	2	2	0	2	2
31	1	1	1	12	9	7	6	5	7	6	4	3	3	3
32	1	1	1	7	5	8	8	-1	7	5	4	2	3	3
33	1	1	1	12	12	12	11	0	8	2	5	2	3	0
34	1	1	1	16	14	18	14	-2	10	4	6	2	4	2
35	1	1	1	8	6	6	5	2	8	1	5	0	3	1
36	1	1	1	5	5	5	5	0	4	1	2	0	2	1
37	1	1	1	12	5	10	5	2	9	8	5	5	4	3
38	1	1	1	12	12	11	11	1	10	8	7	6	3	2
39	1	1	1	4	3	6	3	-2	6	3	4	2	2	1
40	1	1	1	8	7	9	8	-1	5	5	3	3	2	2
41	1	1	1	9	8	9	9	0	9	7	7	5	2	2
42	1	1	1	7	5	6	5	1	9	7	5	5	4	2
43	1	1	1	7	5	6	4	1	10	9	6	6	4	3
44	1	1	1	15	7	12	6	3	8	7	5	5	3	2
45	1	1	1	6	2	6	3	0	9	5	5	5	4	0
46	1	1	1	13	7	11	7	2	5	4	3	2	2	2
47	1	1	1	14	13	11	11	3	7	7	4	4	3	3
48	1	1	1	23	23	16	15	7	11	9	7	6	4	3
49	1	1	1	12	12	6	5	6	6	5	4	4	2	1
50	1	1	1	4	2	5	1	-1	2	1	1	0	1	1
51	1	1	1	12	11	11	8	1	4	4	2	2	2	2
52	1	1	1	8	4	7	5	1	4	3	2	2	2	1
53	1	1	1	8	2	7	5	1	4	3	2	2	2	1
54	1	1	1	12	3	12	5	0	6	5	4	4	2	1
55	1	1	1	18	18	14	14	4	7	6	4	4	3	2
56	1	1	1	13	13	11	9	2	3	0	2	0	1	0
57	1	1	1	11	6	10	5	1	5	1	3	0	2	1
58	1	1	1	9	5	8	5	1	5	0	3	0	2	0
59	1	1	1	8	3	9	7	-1	9	3	5	3	4	0
60	1	1	1	21	15	18	9	3	6	6	4	4	2	2
61	2	1	1	14	13	14	13	0	9	8	4	4	5	4	4	1	0.667	0.125	0.431	-1.15	1.581	0.36
62	2	1	1	15	5	14	2	1	10	6	5	2	5	4	5	5	0.833	0.625	0.967	0.319	0.649	-0.643
63	2	1	1	10	2	7	1	3	4	1	1	0	3	1	3	6	0.5	0.75	0	0.674	-0.674	-0.337
64	2	1	1	18	15	16	15	2	11	9	6	6	5	3	6	7	1	0.875	3	1.15	1.85	-2.075
65	2	1	1	18	15	14	14	4	13	10	7	4	6	6	6	5	1	0.625	3	0.319	2.681	-1.659
66	2	1	1	18	17	18	18	0	14	11	7	5	7	6	3	1	0.5	0.125	0	-1.15	1.15	0.575
67	2	1	1	14	11	18	14	-4	14	12	7	7	7	5	5	0	0.833	0	0.967	-3	3.967	1.016
68	2	1	1	6	6	4	4	2	8	8	3	3	5	5	5	8	0.833	1	0.967	3	-2.033	-1.984
69	2	1	1	24	23	24	20	0	14	7	7	4	7	3	6	6	1	0.75	3	0.674	2.326	-1.837
70	2	1	1	14	12	18	18	-4	12	12	6	6	6	6	6	7	1	0.875	3	1.15	1.85	-2.075
71	2	1	1	18	17	9	9	9	13	11	7	7	5	4	6	6	1	0.75	3	0.674	2.326	-1.837
72	2	1	1	12	9	9	8	3	12	11	6	6	6	5	1	0	0.167	0	-0.967	-3	2.033	1.984
73	2	1	1	17	6	16	12	1	14	4	7	1	7	3	5	5	0.833	0.625	0.967	0.319	0.649	-0.643
74	2	1	1	15	5	13	6	2	14	10	7	4	7	6	6	7	1	0.875	3	1.15	1.85	-2.075
75	2	1	2	16	15	14	14	2	12	11	6	5	6	6	5	0	0.833	0	0.967	-3	3.967	1.016
76	2	1	2	18	16	18	15	0	14	11	7	7	7	4	6	0	1	0	3	-3	6	0
77	2	1	2	12	7	12	9	0	10	9	5	5	5	4	3	1	0.5	0.125	0	-1.15	1.15	0.575
78	2	1	2	11	9	13	12	-2	14	13	7	7	7	6	6	7	1	0.875	3	1.15	1.85	-2.075
79	2	1	2	6	2	3	1	3	8	6	3	2	5	4	1	1	0.167	0.125	-0.967	-1.15	0.183	1.059
80	2	1	2	16	14	17	17	-1	12	12	6	6	6	6	4	8	0.667	1	0.431	3	-2.569	-1.715
81	2	1	2	21	21	21	21	0	9	9	4	4	5	5	6	0	1	0	3	-3	6	0
82	2	1	2	6	3	7	6	-1	12	8	6	4	6	4	4	0	0.667	0	0.431	-3	3.431	1.285
83	2	1	2	8	4	7	6	1	13	3	7	1	6	2	1	1	0.167	0.125	-0.967	-1.15	0.183	1.059
84	2	1	2	19	17	29	26	-10	14	14	7	7	7	6	5	3	0.833	0.375	0.967	-0.319	1.286	-0.324
85	2	1	2	11	11	15	7	-4	14	11	7	7	7	4	2	4	0.333	0.5	-0.431	0	-0.431	0.215
86	2	1	2	19	13	18	11	1	14	3	7	1	7	2	6	7	1	0.875	3	1.15	1.85	-2.075
87	2	1	2	10	10	16	14	-6	9	9	4	4	5	5	6	0	1	0	3	-3	6	0
88	2	1	2	8	8	13	12	-5	8	7	3	3	5	4	6	6	1	0.75	3	0.674	2.326	-1.837
89	2	1	2	6	4	8	7	-2	8	5	3	1	5	4	4	4	0.667	0.5	0.431	0	0.431	-0.215
90	2	1	2	12	8	18	16	-6	8	4	3	1	5	3	3	6	0.5	0.75	0	0.674	-0.674	-0.337
91	2	1	3	15	13	15	10	0	14	10	7	5	7	5	6	3	1	0.375	3	-0.319	3.319	-1.341
92	2	1	3	8	5	4	1	4	13	4	7	0	6	4	3	4	0.5	0.5	0	0	0	0
93	2	1	3	12	7	18	14	-6	14	11	7	7	7	4	5	4	0.833	0.5	0.967	0	0.967	-0.484
94	2	1	3	20	18	19	19	1	9	9	4	4	5	5	6	4	1	0.5	3	0	3	-1.5
95	2	1	3	25	23	21	18	4	14	14	7	7	7	7	6	7	1	0.875	3	1.15	1.85	-2.075
96	2	1	3	11	11	12	10	-1	7	6	2	1	5	5	6	4	1	0.5	3	0	3	-1.5
97	2	1	3	11	11	10	9	1	8	7	3	2	5	5	6	4	1	0.5	3	0	3	-1.5
98	2	1	3	11	8	13	10	-2	14	12	7	6	7	6	0	1	0	0.125	-3	-1.15	-1.85	2.075
99	2	1	3	17	14	18	16	-1	10	9	5	4	5	5	5	7	0.833	0.875	0.967	1.15	-0.183	-1.059
100	2	1	3	20	18	20	19	0	13	6	6	0	7	6	2	3	0.333	0.375	-0.431	-0.319	-0.112	0.375
101	2	1	3	21	20	23	23	-2	14	14	7	7	7	7	6	7	1	0.875	3	1.15	1.85	-2.075
102	2	1	3	11	7	9	6	2	14	10	7	5	7	5	0	0	0	0	-3	-3	0	3
103	2	1	3	9	5	11	8	-2	14	7	7	5	7	2	4	1	0.667	0.125	0.431	-1.15	1.581	0.36
104	2	1	3	15	15	16	15	-1	14	14	7	7	7	7	6	0	1	0	3	-3	6	0
105	2	1	3	20	20	16	16	4	14	13	7	7	7	6	5	6	0.833	0.75	0.967	0.674	0.293	-0.821
106	2	1	2	9	6	7	6	2	12	11	6	5	6	6	6	0	1	0	3	-3	6	0
107	2	1	2	9	6	8	6	1	12	11	6	5	6	6	6	0	1	0	3	-3	6	0
108	2	1	1	8	4	7	3	1	13	9	7	4	6	5	6	6	1	0.75	3	0.674	2.326	-1.837
109	2	1	1	16	16	14	14	2	6	5	3	3	3	2	5	5	0.833	0.625	0.967	0.319	0.649	-0.643
110	2	1	1	16	6	16	11	0	14	11	7	4	7	7	3	2	0.5	0.25	0	-0.674	0.674	0.337
111	2	1	1	14	14	10	10	4	14	13	7	7	7	6	3	3	0.5	0.375	0	-0.319	0.319	0.159
112	2	1	1	14	12	5	5	9	14	12	7	6	7	6	6	5	1	0.625	3	0.319	2.681	-1.659
113	2	1	2	10	9	10	8	0	12	2	6	0	6	2	0	0	0	0	-3	-3	0	3
114	2	1	2	14	11	14	11	0	14	9	7	7	7	2	1	1	0.167	0.125	-0.967	-1.15	0.183	1.059
115	2	1	2	9	6	11	10	-2	9	9	4	4	5	5	1	1	0.167	0.125	-0.967	-1.15	0.183	1.059
116	2	1	2	13	10	12	9	1	7	6	3	3	4	3	2	2	0.333	0.25	-0.431	-0.674	0.244	0.553
117	2	1	2	5	1	6	1	-1	8	2	3	0	5	2	0	0	0	0	-3	-3	0	3
118	2	1	2	10	8	11	8	-1	10	10	5	5	5	5	4	3	0.667	0.375	0.431	-0.319	0.749	-0.056
119	2	1	2	7	6	8	6	-1	4	1	2	0	2	1	5	5	0.833	0.625	0.967	0.319	0.649	-0.643
120	2	1	3	18	16	17	14	1	14	14	7	7	7	7	1	0	0.167	0	-0.967	-3	2.033	1.984
121	2	1	3	18	15	18	17	0	11	4	6	3	5	1	0	0	0	0	-3	-3	0	3
122	2	1	3	15	15	16	14	-1	9	9	4	4	5	5	0	2	0	0.25	-3	-0.674	-2.326	1.837
123	2	1	3	10	8	12	11	-2	14	8	7	6	7	2	5	2	0.833	0.25	0.967	-0.674	1.642	-0.146
124	2	1	3	17	13	18	14	-1	14	13	7	7	7	6	6	6	1	0.75	3	0.674	2.326	-1.837
125	2	1	3	24	24	25	25	-1	14	13	7	7	7	6	3	0	0.5	0	0	-3	3	1.5
126	2	1	3	16	16	18	18	-2	12	8	6	3	6	5	1	0	0.167	0	-0.967	-3	2.033	1.984
127	2	1	3	19	13	21	17	-2	10	8	5	3	5	5	3	2	0.5	0.25	0	-0.674	0.674	0.337
128	2	1	1	20	18	15	14	5	14	12	7	7	7	5	2	0	0.333	0	-0.431	-3	2.569	1.715
129	2	1	1	11	7	6	2	5	9	7	4	4	5	3	6	0	1	0	3	-3	6	0
130	2	1	1	18	18	19	18	-1	13	10	7	6	6	4	3	5	0.5	0.625	0	0.319	-0.319	-0.159
131	2	1	1	14	11	13	9	1	11	11	6	6	5	5	3	4	0.5	0.5	0	0	0	0
132	2	1	1	19	15	15	10	4	14	14	7	7	7	7	6	5	1	0.625	3	0.319	2.681	-1.659
133	2	1	1	23	20	15	14	8	13	3	7	0	6	3	4	4	0.667	0.5	0.431	0	0.431	-0.215
134	2	1	1	9	7	14	10	-5	10	10	5	5	5	5	4	0	0.667	0	0.431	-3	3.431	1.285
135	2	1	1	8	6	5	4	3	10	7	5	4	5	3	5	5	0.833	0.625	0.967	0.319	0.649	-0.643
136	2	1	1	13	10	12	12	1	13	12	7	7	6	5	6	5	1	0.625	3	0.319	2.681	-1.659
137	2	1	1	22	18	24	22	-2	14	7	7	0	7	7	6	0	1	0	3	-3	6	0
138	2	1	2	14	13	17	16	-3	10	9	5	5	5	4	5	6	0.833	0.75	0.967	0.674	0.293	-0.821
139	2	1	2	12	11	11	9	1	14	14	7	7	7	6	3	2	0.5	0.25	0	-0.674	0.674	0.337
140	2	1	2	12	9	12	12	0	14	9	7	6	7	3	0	1	0	0.125	-3	-1.15	-1.85	2.075
141	2	1	2	12	11	18	18	-6	13	12	7	6	6	6	6	0	1	0	3	-3	6	0
142	2	1	2	12	8	13	11	-1	13	3	6	2	7	1	5	4	0.833	0.5	0.967	0	0.967	-0.484
143	2	1	2	11	9	12	10	-1	12	10	6	5	6	5	2	0	0.333	0	-0.431	-3	2.569	1.715
144	2	1	2	19	18	15	15	4	14	13	7	7	7	6	1	1	0.167	0.125	-0.967	-1.15	0.183	1.059
145	2	1	2	16	16	11	10	5	14	13	7	6	7	7	4	2	0.667	0.25	0.431	-0.674	1.105	0.122
146	2	1	2	13	12	17	14	-4	14	12	7	6	7	6	2	2	0.333	0.25	-0.431	-0.674	0.244	0.553
147	2	1	2	12	12	14	14	-2	8	8	3	3	5	5	1	0	0.167	0	-0.967	-3	2.033	1.984
148	2	1	3	17	15	18	18	-1	14	11	7	6	7	5	3	5	0.5	0.625	0	0.319	-0.319	-0.159
149	2	1	3	12	11	12	11	0	6	3	3	0	3	3	4	6	0.667	0.75	0.431	0.674	-0.244	-0.553
150	2	1	3	19	14	17	17	2	13	13	7	7	6	6	6	4	1	0.5	3	0	3	-1.5
151	2	1	3	13	10	15	7	-2	14	6	7	1	7	5	6	5	1	0.625	3	0.319	2.681	-1.659
152	2	1	3	14	7	12	5	2	14	10	7	6	7	4	6	2	1	0.25	3	-0.674	3.674	-1.163
153	2	1	3	23	23	19	19	4	14	10	7	3	7	7	6	4	1	0.5	3	0	3	-1.5
154	2	1	3	20	17	20	17	0	7	7	3	3	4	4	5	6	0.833	0.75	0.967	0.674	0.293	-0.821
155	2	1	3	19	19	15	13	4	7	7	3	3	4	4	5	2	0.833	0.25	0.967	-0.674	1.642	-0.146
156	2	1	3	15	12	15	15	0	13	10	6	6	7	4	3	2	0.5	0.25	0	-0.674	0.674	0.337
157	2	1	3	19	13	18	16	1	13	13	7	7	6	6	6	6	1	0.75	3	0.674	2.326	-1.837
158	2	1	3	11	7	9	9	2	14	9	7	6	7	3	6	6	1	0.75	3	0.674	2.326	-1.837
159	2	1	3	12	8	9	8	3	12	11	6	6	6	5	3	3	0.5	0.375	0	-0.319	0.319	0.159
160	3	3	1	8	6	8	7	0	13	11	7	5	6	6	3	4	0.5	0.5	0	0	0	0
161	3	3	1	15	15	13	13	2	14	14	7	7	7	7	6	1	1	0.125	3	-1.15	4.15	-0.925
162	3	3	1	15	15	10	10	5	14	14	7	7	7	7	6	0	1	0	3	-3	6	0
163	3	3	1	24	24	20	20	4	13	13	7	7	6	6	6	0	1	0	3	-3	6	0
164	3	3	1	19	18	20	20	-1	14	14	7	7	7	7	5	0	0.833	0	0.967	-3	3.967	1.016
165	3	3	1	13	13	14	14	-1	14	14	7	7	7	7	6	0	1	0	3	-3	6	0
166	3	3	1	14	14	12	11	2	14	11	7	4	7	7	6	0	1	0	3	-3	6	0
167	3	3	1	11	11	10	9	1	14	13	7	6	7	7	5	0	0.833	0	0.967	-3	3.967	1.016
168	3	3	1	16	16	15	15	1	14	10	7	4	7	6	4	4	0.667	0.5	0.431	0	0.431	-0.215
169	3	3	1	16	16	19	18	-3	11	10	6	5	5	5	4	7	0.667	0.875	0.431	1.15	-0.72	-0.791
170	3	3	1	21	21	25	25	-4	14	12	7	5	7	7	3	5	0.5	0.625	0	0.319	-0.319	-0.159
171	3	3	1	11	11	8	8	3	9	9	4	4	5	5	4	5	0.667	0.625	0.431	0.319	0.112	-0.375
172	3	3	1	16	16	21	20	-5	14	14	7	7	7	7	6	0	1	0	3	-3	6	0
173	3	3	1	17	14	8	8	9	14	14	7	7	7	7	3	0	0.5	0	0	-3	3	1.5
174	3	3	1	20	19	19	19	1	14	13	7	6	7	7	4	3	0.667	0.375	0.431	-0.319	0.749	-0.056
175	3	3	1	22	22	22	22	0	14	14	7	7	7	7	4	4	0.667	0.5	0.431	0	0.431	-0.215
176	3	3	1	23	21	23	22	0	14	14	7	7	7	7	4	0	0.667	0	0.431	-3	3.431	1.285
177	3	3	1	7	7	7	5	0	8	8	3	3	5	5	1	3	0.167	0.375	-0.967	-0.319	-0.649	0.643
178	3	3	1	10	10	8	6	2	14	11	7	6	7	5	5	5	0.833	0.625	0.967	0.319	0.649	-0.643
179	3	3	1	17	16	13	13	4	14	14	7	7	7	7	3	3	0.5	0.375	0	-0.319	0.319	0.159
180	3	3	1	18	14	18	15	0	14	10	7	4	7	6	4	5	0.667	0.625	0.431	0.319	0.112	-0.375
181	3	3	1	12	12	9	9	3	14	14	7	7	7	7	5	3	0.833	0.375	0.967	-0.319	1.286	-0.324
182	3	3	1	15	15	11	11	4	14	14	7	7	7	7	3	2	0.5	0.25	0	-0.674	0.674	0.337
183	3	3	1	16	16	18	17	-2	12	10	6	5	6	5	3	7	0.5	0.875	0	1.15	-1.15	-0.575
184	3	3	1	18	16	18	16	0	14	13	7	7	7	6	5	3	0.833	0.375	0.967	-0.319	1.286	-0.324
185	3	3	1	20	20	18	18	2	14	14	7	7	7	7	5	2	0.833	0.25	0.967	-0.674	1.642	-0.146
186	3	3	1	18	18	17	17	1	13	13	6	6	7	7	4	4	0.667	0.5	0.431	0	0.431	-0.215
187	3	3	1	13	13	13	12	0	14	13	7	7	7	6	5	4	0.833	0.5	0.967	0	0.967	-0.484
188	3	3	1	15	12	13	10	2	14	14	7	7	7	7	6	5	1	0.625	3	0.319	2.681	-1.659
189	3	3	1	20	20	16	16	4	14	13	7	7	7	6	6	8	1	1	3	3	0	-3
190	3	3	1	15	13	15	14	0	14	12	7	7	7	5	6	8	1	1	3	3	0	-3
191	3	3	2	11	11	10	9	1	14	13	7	6	7	7	5	5	0.833	0.625	0.967	0.319	0.649	-0.643
192	3	3	2	14	14	16	16	-2	14	11	7	5	7	6	6	0	1	0	3	-3	6	0
193	3	3	2	10	10	14	14	-4	14	10	7	3	7	7	6	0	1	0	3	-3	6	0
194	3	3	2	11	10	8	5	3	14	5	7	0	7	5	2	0	0.333	0	-0.431	-3	2.569	1.715
195	3	3	2	16	16	15	15	1	14	11	7	7	7	4	5	3	0.833	0.375	0.967	-0.319	1.286	-0.324
196	3	3	2	9	8	12	12	-3	14	13	7	6	7	7	3	2	0.5	0.25	0	-0.674	0.674	0.337
197	3	3	2	12	12	14	11	-2	14	13	7	6	7	7	4	0	0.667	0	0.431	-3	3.431	1.285
198	3	3	2	5	4	5	5	0	14	7	7	1	7	6	3	4	0.5	0.5	0	0	0	0
199	3	3	2	9	7	10	7	-1	12	12	6	6	6	6	1	0	0.167	0	-0.967	-3	2.033	1.984
200	3	3	2	21	20	20	18	1	14	13	7	6	7	7	6	6	1	0.75	3	0.674	2.326	-1.837
201	3	3	2	11	11	10	10	1	13	13	7	7	6	6	2	2	0.333	0.25	-0.431	-0.674	0.244	0.553
202	3	3	2	16	13	14	12	2	14	14	7	7	7	7	6	0	1	0	3	-3	6	0
203	3	3	2	10	10	9	9	1	7	7	3	3	4	4	3	0	0.5	0	0	-3	3	1.5
204	3	3	2	9	9	11	11	-2	12	9	6	3	6	6	5	0	0.833	0	0.967	-3	3.967	1.016
205	3	3	2	12	12	10	8	2	14	13	7	6	7	7	4	3	0.667	0.375	0.431	-0.319	0.749	-0.056
206	3	3	2	8	7	10	10	-2	14	14	7	7	7	7	6	2	1	0.25	3	-0.674	3.674	-1.163
207	3	3	2	13	13	12	12	1	14	12	7	7	7	5	4	0	0.667	0	0.431	-3	3.431	1.285
208	3	3	2	15	12	14	11	1	14	14	7	7	7	7	5	0	0.833	0	0.967	-3	3.967	1.016
209	3	3	3	15	14	15	15	0	14	14	7	7	7	7	6	5	1	0.625	3	0.319	2.681	-1.659
210	3	3	3	11	11	12	12	-1	13	13	7	7	6	6	6	0	1	0	3	-3	6	0
211	3	3	3	16	16	11	9	5	14	14	7	7	7	7	4	3	0.667	0.375	0.431	-0.319	0.749	-0.056
212	3	3	3	16	16	12	10	4	14	12	7	6	7	6	2	4	0.333	0.5	-0.431	0	-0.431	0.215
213	3	3	3	8	8	7	7	1	14	12	7	6	7	6	5	0	0.833	0	0.967	-3	3.967	1.016
214	3	3	3	11	11	11	11	0	14	14	7	7	7	7	1	1	0.167	0.125	-0.967	-1.15	0.183	1.059
215	3	3	3	14	14	14	14	0	14	14	7	7	7	7	5	7	0.833	0.875	0.967	1.15	-0.183	-1.059
216	3	3	3	13	13	14	14	-1	14	13	7	6	7	7	5	7	0.833	0.875	0.967	1.15	-0.183	-1.059
217	3	3	3	15	14	16	16	-1	14	9	7	3	7	6	6	3	1	0.375	3	-0.319	3.319	-1.341
218	3	3	3	18	18	16	15	2	14	14	7	7	7	7	5	2	0.833	0.25	0.967	-0.674	1.642	-0.146
219	3	3	3	12	12	12	11	0	14	12	7	7	7	5	6	0	1	0	3	-3	6	0
220	3	3	3	13	12	13	12	0	12	12	6	6	6	6	6	0	1	0	3	-3	6	0
221	3	3	3	23	22	18	18	5	14	14	7	7	7	7	6	0	1	0	3	-3	6	0
222	3	3	3	10	9	10	8	0	14	14	7	7	7	7	4	6	0.667	0.75	0.431	0.674	-0.244	-0.553
223	3	3	3	10	10	8	8	2	14	10	7	4	7	6	3	0	0.5	0	0	-3	3	1.5
224	3	3	3	16	15	15	15	1	14	14	7	7	7	7	6	0	1	0	3	-3	6	0
225	3	3	3	16	15	15	14	1	14	13	7	7	7	6	5	6	0.833	0.75	0.967	0.674	0.293	-0.821
226	3	3	3	10	10	11	11	-1	14	13	7	6	7	7	3	4	0.5	0.5	0	0	0	0
227	3	3	3	12	12	11	11	1	12	12	5	5	7	7	3	5	0.5	0.625	0	0.319	-0.319	-0.159
228	3	3	3	10	10	9	8	1	14	6	7	0	7	6	6	0	1	0	3	-3	6	0
229	3	3	3	8	8	9	9	-1	14	10	7	4	7	6	5	0	0.833	0	0.967	-3	3.967	1.016
230	3	3	3	16	16	18	17	-2	14	14	7	7	7	7	3	4	0.5	0.5	0	0	0	0
231	3	3	3	16	15	18	17	-2	14	10	7	5	7	5	0	0	0	0	-3	-3	0	3
232	3	3	3	13	13	15	15	-2	14	14	7	7	7	7	0	2	0	0.25	-3	-0.674	-2.326	1.837
233	3	3	3	8	8	10	10	-2	14	13	7	6	7	7	6	0	1	0	3	-3	6	0
234	3	3	3	13	12	13	12	0	14	14	7	7	7	7	6	0	1	0	3	-3	6	0
235	3	3	2	13	13	15	13	-2	13	12	7	7	6	5	5	4	0.833	0.5	0.967	0	0.967	-0.484
236	3	3	2	24	21	16	16	8	13	13	7	7	6	6	6	4	1	0.5	3	0	3	-1.5
237	3	3	2	14	14	14	14	0	13	12	6	6	7	6	6	1	1	0.125	3	-1.15	4.15	-0.925
238	3	3	2	10	10	11	11	-1	14	13	7	7	7	6	5	0	0.833	0	0.967	-3	3.967	1.016
239	3	3	2	10	10	9	8	1	14	14	7	7	7	7	3	4	0.5	0.5	0	0	0	0
240	3	3	2	13	12	15	13	-2	14	12	7	6	7	6	4	6	0.667	0.75	0.431	0.674	-0.244	-0.553
241	3	3	2	12	12	19	19	-7	14	13	7	7	7	6	1	5	0.167	0.625	-0.967	0.319	-1.286	0.324
242	3	3	2	16	16	21	21	-5	14	14	7	7	7	7	3	1	0.5	0.125	0	-1.15	1.15	0.575
243	3	3	2	16	16	17	15	-1	14	6	7	0	7	6	6	4	1	0.5	3	0	3	-1.5
244	3	3	2	12	11	14	14	-2	14	12	7	5	7	7	6	7	1	0.875	3	1.15	1.85	-2.075
245	3	3	2	22	22	24	22	-2	14	14	7	7	7	7	6	7	1	0.875	3	1.15	1.85	-2.075
246	3	3	2	14	14	14	13	0	14	14	7	7	7	7	3	4	0.5	0.5	0	0	0	0
247	3	3	2	16	14	18	17	-2	14	14	7	7	7	7	6	1	1	0.125	3	-1.15	4.15	-0.925
248	3	3	2	11	7	10	9	1	13	13	6	6	7	7	3	6	0.5	0.75	0	0.674	-0.674	-0.337
249	3	3	2	5	5	10	8	-5	10	9	5	4	5	5	3	0	0.5	0	0	-3	3	1.5
250	3	3	2	18	18	24	24	-6	14	14	7	7	7	7	2	4	0.333	0.5	-0.431	0	-0.431	0.215
251	3	3	2	11	10	8	8	3	14	12	7	5	7	7	6	0	1	0	3	-3	6	0
